# Supplementary material for: Episodic Memory Impairment Mediates the Loss of Awareness in Mild Cognitive Impairment
Source: Front Aging Neurosci. 2022 Jan 21;13:802501. doi: 10.3389/fnagi.2021.802501 (PMC8814670; doi:10.3389/fnagi.2021.802501)
Supplement: Supplementary Table 1 — Relationship between executive function measure and awareness. [file Data_Sheet_1.CSV]

Variables	Estimate	Standard Error	t-value	p-value
All Sample
(Intercept)	0.6	0.22	2.8	0.006*
Age	-0.0055	0.003	-1.8	0.067
Gender	-0.021	0.041	-0.51	0.608
TMT B — A	0.00011	0.0009	0.12	0.308
Diagnosis				<0.001*
MCI	-0.052	0.072	-0.72	0.474
Dementia	-0.94	0.13	-7.3	<0.001*
TMT B — A x Diagnosis				0.788
MCI	-0.00064	0.0011	-0.59	0.553
Dementia	-0.00077	0.0012	-0.65	0.519
Contrasts
Tukey HSD Post-Hoc Method
CN - MCI	0.094	0.047	2	0.108
CN - Dementia	1	0.084	12	<0.001*
Dementia - MCI	-0.9	0.082	-11	<0.001*
Cognitively Normal
(Intercept)	0.095	0.21	0.46	0.649
Age	0.0018	0.003	0.59	0.555
Gender	-0.045	0.037	-1.2	0.228
TMT B — A	-0.00021	0.00053	-0.41	0.684
Mild Cognitive Impairment
(Intercept)	0.62	0.34	1.8	0.069
Age	-0.0063	0.0049	-1.3	0.202
Gender	-0.061	0.069	-0.88	0.379
TMT B — A	-0.00048	0.00075	-0.64	0.519
Dementia
(Intercept)	0.54	0.76	0.71	0.482
Age	-0.019	0.0099	-1.9	0.058
Gender	0.19	0.16	1.2	0.222
TMT B — A	-0.00071	0.001	-0.68	0.495
