# Supplementary material for: Episodic Memory Impairment Mediates the Loss of Awareness in Mild Cognitive Impairment
Source: Front Aging Neurosci. 2022 Jan 21;13:802501. doi: 10.3389/fnagi.2021.802501 (PMC8814670; doi:10.3389/fnagi.2021.802501)
Supplement: Supplementary Table 2 — Relationship between episodic memory measure and awareness. [file Data_Sheet_2.CSV]

Variables	Estimate	Standard Error	t-value	p-value
All Sample
(Intercept)	0.69	0.25	2.8	0.006*
Age	-0.005	0.0028	-1.7	0.08
Gender	-0.052	0.04	-1.3	0.198
LMII	-0.0088	0.0096	-0.92	<0.001*
Diagnosis				<0.001*
MCI	-0.6	0.15	-4	<0.001*
Dementia	-1.2	0.15	-8.1	<0.001*
LMII x Diagnosis				<0.001*
MCI	0.064	0.013	4.8	<0.001*
Dementia	0.042	0.032	1.3	0.186
Contrasts
Tukey HSD Post-Hoc Method
CN - MCI	0.03	0.062	0.49	0.875
CN - Dementia	0.82	0.24	3.4	0.002*
Dementia - MCI	-0.79	0.24	-3.3	0.003*
Cognitively Normal
(Intercept)	0.24	0.23	1	0.31
Age	0.00099	0.0029	0.34	0.734
Gender	-0.046	0.037	-1.2	0.213
LMII	-0.007	0.0056	-1.2	0.213
Mild Cognitive Impairment
(Intercept)	0.15	0.34	0.46	0.645
Age	-0.0055	0.0045	-1.2	0.225
Gender	-0.12	0.068	-1.8	0.073
LMII	0.057	0.011	5.3	<0.001*
Dementia
(Intercept)	0.3	0.74	0.41	0.682
Age	-0.018	0.0099	-1.8	0.08
Gender	0.19	0.16	1.2	0.22
LMII	0.024	0.041	0.58	0.56
