# Supplementary material for: Episodic Memory Impairment Mediates the Loss of Awareness in Mild Cognitive Impairment
Source: Front Aging Neurosci. 2022 Jan 21;13:802501. doi: 10.3389/fnagi.2021.802501 (PMC8814670; doi:10.3389/fnagi.2021.802501)
Supplement: Supplementary Table 3 — Relationship between amyloid measure and awareness. [file Data_Sheet_3.CSV]

Variables	Estimate	Standard Error	t-value	p-value
All Sample
(Intercept)	0.3	0.28	1.1	0.271
Age	-0.0042	0.0029	-1.4	0.148
Gender	-0.024	0.041	-0.59	0.557
Amyloid	0.18	0.19	0.98	<0.001*
Diagnosis				<0.001*
MCI	0.92	0.26	3.6	<0.001*
Dementia	-0.59	0.42	-1.4	0.158
Amyloid x Diagnosis				0.001*
MCI	-0.85	0.22	-3.8	<0.001*
Dementia	-0.36	0.32	-1.1	0.264
Contrasts
Tukey HSD Post-Hoc Method
CN - MCI	0.092	0.046	2	0.111
CN - Dementia	1	0.084	12	<0.001*
Dementia - MCI	-0.93	0.082	-11	<0.001*
Cognitively Normal
(Intercept)	0.0022	0.22	0.01	0.992
Age	0.00056	0.003	0.19	0.849
Gender	-0.031	0.038	-0.81	0.417
Amyloid	0.15	0.11	1.3	0.182
Mild Cognitive Impairment
(Intercept)	1.2	0.34	3.4	0.001*
Age	-0.0031	0.0046	-0.66	0.511
Gender	-0.074	0.067	-1.1	0.271
Amyloid	-0.68	0.15	-4.5	<0.001*
Dementia
(Intercept)	0.77	0.99	0.77	0.443
Age	-0.019	0.01	-1.9	0.057
Gender	0.19	0.16	1.2	0.242
Amyloid	-0.21	0.36	-0.57	0.567
