# Supplementary material for: Episodic Memory Impairment Mediates the Loss of Awareness in Mild Cognitive Impairment
Source: Front Aging Neurosci. 2022 Jan 21;13:802501. doi: 10.3389/fnagi.2021.802501 (PMC8814670; doi:10.3389/fnagi.2021.802501)
Supplement: Supplementary Table 4 — Number of participants extracted from ADNI cohorts. [file Data_Sheet_4.CSV]

ADNI	CN	MCI	Dementia	Total
ADNIGO	1	107	0	108
ADNI2	264	287	107	658
ADNI3	97	28	4	129
Total	362	422	111	895
